# Supplementary material for: Rapid Detection of Thermal Treatment of Honey by Chemometrics-Assisted FTIR Spectroscopy
Source: Foods. 2021 Nov 22;10(11):2892. doi: 10.3390/foods10112892 (PMC8623053; doi:10.3390/foods10112892)
Supplement: Supplementary file 1 [file foods-10-02892-s001.zip]

Archive with 5 entries (5 files):
- Supplementary tables.pdf
- FigS3.tif
- FigS4.tif
- FigS1.tif
- FigS2.tif
